# Supplementary material for: Migraine Among University Students: Prevalence, Characteristics, and Sociodemographic Influences
Source: Healthcare (Basel). 2025 Jul 18;13(14):1746. doi: 10.3390/healthcare13141746 (PMC12294362; doi:10.3390/healthcare13141746)
Supplement: Supplementary file 1 [file healthcare-13-01746-s001.zip]

Archive with 1 entries (1 files):
- healthcare-3691972-supplementary.pdf
